# Supplementary material for: Enantioselective Biomimetic Structures Inspired by Oxi-Dase-Type Metalloenzymes, Utilizing Polynuclear Compounds Containing Copper (II) and Manganese (II) Ions as Building Blocks
Source: Biomimetics (Basel). 2023 Sep 13;8(5):423. doi: 10.3390/biomimetics8050423 (PMC10527443; doi:10.3390/biomimetics8050423)
Supplement: Supplementary file 1 [file biomimetics-08-00423-s001.zip]

Archive with 1 entries (1 files):
- biomimetics-2454075-supplementary.pdf
